# Supplementary material for: Histone H3 N-terminal acetylation sites especially K14 are important for rDNA silencing and aging
Source: Sci Rep. 2016 Feb 24;6:21900. doi: 10.1038/srep21900 (PMC4764821; doi:10.1038/srep21900)
Supplement: Supplementary Dataset [file srep21900-s2.xls]

## Sheet: Sheet1
Strain	Comments	Genotype	Souce
YXY200	WT	MATa his3Δ200 leu2Δ1 lys2Δ0 met15Δ0 trp1Δ63 ura3-167 ade2::hisG hht1-hhf1::NatMX hht2-hhf2-HygMX RDN1::Ty1-MET15 TelV::ADE2 plus pRM200 (CEN4 ARS1 TRP1 HHT2 HHF2)	This Study
YXY201	H3 K9R	MATa his3Δ200 leu2Δ1 lys2Δ0 met15Δ0 trp1Δ63 ura3-167 ade2::hisG hht1-hhf1::NatMX hht2-hhf2-HygMX RDN1::Ty1-MET15 TelV::ADE2 plus pRM212 (CEN4 ARS1 TRP1 HHT2(K9R) HHF2)	This Study
YXY202	H3 K9Q	MATa his3Δ200 leu2Δ1 lys2Δ0 met15Δ0 trp1Δ63 ura3-167 ade2::hisG hht1-hhf1::NatMX hht2-hhf2-HygMX RDN1::Ty1-MET15 TelV::ADE2 plus pRM213 (CEN4 ARS1 TRP1 HHT2(K9Q) HHF2)	This Study
YXY203	H3 K14R	MATa his3Δ200 leu2Δ1 lys2Δ0 met15Δ0 trp1Δ63 ura3-167 ade2::hisG hht1-hhf1::NatMX hht2-hhf2-HygMX RDN1::Ty1-MET15 TelV::ADE2 plus pRM214 (CEN4 ARS1 TRP1 HHT2(K14R) HHF2)	This Study
YXY204	H3 K14Q	MATa his3Δ200 leu2Δ1 lys2Δ0 met15Δ0 trp1Δ63 ura3-167 ade2::hisG hht1-hhf1::NatMX hht2-hhf2-HygMX RDN1::Ty1-MET15 TelV::ADE2 plus pRM215 (CEN4 ARS1 TRP1 HHT2(K14Q) HHF2)	This Study
YXY205	H3 K18R	MATa his3Δ200 leu2Δ1 lys2Δ0 met15Δ0 trp1Δ63 ura3-167 ade2::hisG hht1-hhf1::NatMX hht2-hhf2-HygMX RDN1::Ty1-MET15 TelV::ADE2 plus pNS003 (CEN4 ARS1 TRP1 HHT2(K18R) HHF2)	This Study
YXY206	H3 K18Q	MATa his3Δ200 leu2Δ1 lys2Δ0 met15Δ0 trp1Δ63 ura3-167 ade2::hisG hht1-hhf1::NatMX hht2-hhf2-HygMX RDN1::Ty1-MET15 TelV::ADE2 plus pYX18 (CEN4 ARS1 TRP1 HHT2(K18Q) HHF2)	This Study
YXY207	H3 K23R	MATa his3Δ200 leu2Δ1 lys2Δ0 met15Δ0 trp1Δ63 ura3-167 ade2::hisG hht1-hhf1::NatMX hht2-hhf2-HygMX RDN1::Ty1-MET15 TelV::ADE2 plus pNS004 (CEN4 ARS1 TRP1 HHT2(K23R) HHF2)	This Study
YXY208	H3 K23Q	MATa his3Δ200 leu2Δ1 lys2Δ0 met15Δ0 trp1Δ63 ura3-167 ade2::hisG hht1-hhf1::NatMX hht2-hhf2-HygMX RDN1::Ty1-MET15 TelV::ADE2 plus pYX19 (CEN4 ARS1 TRP1 HHT2(K23Q) HHF2)	This Study
YXY209	H3 K27R	MATa his3Δ200 leu2Δ1 lys2Δ0 met15Δ0 trp1Δ63 ura3-167 ade2::hisG hht1-hhf1::NatMX hht2-hhf2-HygMX RDN1::Ty1-MET15 TelV::ADE2 plus pNS005 (CEN4 ARS1 TRP1 HHT2(K27R) HHF2)	This Study
YXY210	H3 K27Q	MATa his3Δ200 leu2Δ1 lys2Δ0 met15Δ0 trp1Δ63 ura3-167 ade2::hisG hht1-hhf1::NatMX hht2-hhf2-HygMX RDN1::Ty1-MET15 TelV::ADE2 plus pYX20 (CEN4 ARS1 TRP1 HHT2(K27Q) HHF2)	This Study
YXY213	H3 4KR	MATa his3Δ200 leu2Δ1 lys2Δ0 met15Δ0 trp1Δ63 ura3-167 ade2::hisG hht1-hhf1::NatMX hht2-hhf2-HygMX RDN1::Ty1-MET15 TelV::ADE2 plus pRM253 (CEN4 ARS1 TRP1 HHT2(K9,14,18,23R) HHF2)	This Study
YXY220	sir2∆	MATa his3Δ200 leu2Δ1 lys2Δ0 met15Δ0 trp1Δ63 ura3-167 ade2::hisG hht1-hhf1::NatMX hht2-hhf2-HygMX RDN1::Ty1-MET15 TelV::ADE2 sir2∆::kanMX6 plus pRM200 (CEN4 ARS1 TRP1 HHT2 HHF2)	This Study
YXY225	cac1∆	MATa his3Δ200 leu2Δ1 lys2Δ0 met15Δ0 trp1Δ63 ura3-167 ade2::hisG hht1-hhf1::NatMX hht2-hhf2-HygMX RDN1::Ty1-MET15 TelV::ADE2 cac1∆::kanMX6 plus pRM200 (CEN4 ARS1 TRP1 HHT2 HHF2)	This Study
YXY226	cac2∆	MATa his3Δ200 leu2Δ1 lys2Δ0 met15Δ0 trp1Δ63 ura3-167 ade2::hisG hht1-hhf1::NatMX hht2-hhf2-HygMX RDN1::Ty1-MET15 TelV::ADE2 cac2∆::kanMX6 plus pRM200 (CEN4 ARS1 TRP1 HHT2 HHF2)	This Study
YXY227	gcn5∆	MATa his3Δ200 leu2Δ1 lys2Δ0 met15Δ0 trp1Δ63 ura3-167 ade2::hisG hht1-hhf1::NatMX hht2-hhf2-HygMX RDN1::Ty1-MET15 TelV::ADE2 gcn5∆::kanMX6 plus pRM200 (CEN4 ARS1 TRP1 HHT2 HHF2)	This Study
YXY234	H3 K9,18,23,27R	MATa his3Δ200 leu2Δ1 lys2Δ0 met15Δ0 trp1Δ63 ura3-167 ade2::hisG hht1-hhf1::NatMX hht2-hhf2-HygMX RDN1::Ty1-MET15 TelV::ADE2 plus pYX25 (CEN4 ARS1 TRP1 HHT2(K9,18,23,27R) HHF2)	This Study
YXY235	H3 5KR	MATa his3Δ200 leu2Δ1 lys2Δ0 met15Δ0 trp1Δ63 ura3-167 ade2::hisG hht1-hhf1::NatMX hht2-hhf2-HygMX RDN1::Ty1-MET15 TelV::ADE2 plus pYX26 (CEN4 ARS1 TRP1 HHT2(K9,14,18,23,27R) HHF2)	This Study
YXY236	H3 K9,18,23,27Q	MATa his3Δ200 leu2Δ1 lys2Δ0 met15Δ0 trp1Δ63 ura3-167 ade2::hisG hht1-hhf1::NatMX hht2-hhf2-HygMX RDN1::Ty1-MET15 TelV::ADE2 plus pYX31 (CEN4 ARS1 TRP1 HHT2(K9,18,23,27Q) HHF2)	This Study
YXY237	H3 5KQ	MATa his3Δ200 leu2Δ1 lys2Δ0 met15Δ0 trp1Δ63 ura3-167 ade2::hisG hht1-hhf1::NatMX hht2-hhf2-HygMX RDN1::Ty1-MET15 TelV::ADE2 plus pYX32 (CEN4 ARS1 TRP1 HHT2(K9,14,18,23,27Q) HHF2)	This Study
YXY300	FOB1-13Myc， H3WT	MATa his3Δ200 leu2Δ1 lys2Δ0 met15Δ0 trp1Δ63 ura3-167 ade2::hisG hht1-hhf1::NatMX hht2-hhf2-HygMX RDN1::Ty1-MET15 TelV::ADE2 fob1∆:FOB1-13Myc KanMX6 plus pRM200 (CEN4 ARS1 TRP1 HHT2 HHF2)	This Study
YXY301	FOB1-13Myc， H3K9R	MATa his3Δ200 leu2Δ1 lys2Δ0 met15Δ0 trp1Δ63 ura3-167 ade2::hisG hht1-hhf1::NatMX hht2-hhf2-HygMX RDN1::Ty1-MET15 TelV::ADE2 fob1∆:FOB1-13Myc KanMX6 plus pRM212 (CEN4 ARS1 TRP1 HHT2(K9R) HHF2)	This Study
YXY303	FOB1-13Myc， H3K14R	MATa his3Δ200 leu2Δ1 lys2Δ0 met15Δ0 trp1Δ63 ura3-167 ade2::hisG hht1-hhf1::NatMX hht2-hhf2-HygMX RDN1::Ty1-MET15 TelV::ADE2 fob1∆:FOB1-13Myc KanMX6 plus RM214 (CEN4 ARS1 TRP1 HHT2(K14R) HHF2)	This Study
YXY308	FOB1-13Myc， H3 4KR	MATa his3Δ200 leu2Δ1 lys2Δ0 met15Δ0 trp1Δ63 ura3-167 ade2::hisG hht1-hhf1::NatMX hht2-hhf2-HygMX RDN1::Ty1-MET15 TelV::ADE2 fob1∆:FOB1-13Myc KanMX6 plus pRM253 (CEN4 ARS1 TRP1 HHT2(K9,14,18,23R) HHF2)	This Study
YXY311	bar1∆， H3WT	MATa his3Δ200 leu2Δ1 lys2Δ0 met15Δ0 trp1Δ63 ura3-167 ade2::hisG hht1-hhf1::NatMX hht2-hhf2-HygMX RDN1::Ty1-MET15 TelV::ADE2 bar1∆:KanMX6 plus pRM200 (CEN4 ARS1 TRP1 HHT2 HHF2)	This Study
YXY312	bar1∆， H3K9R	MATa his3Δ200 leu2Δ1 lys2Δ0 met15Δ0 trp1Δ63 ura3-167 ade2::hisG hht1-hhf1::NatMX hht2-hhf2-HygMX RDN1::Ty1-MET15 TelV::ADE2 bar1∆:KanMX6 plus pRM212 (CEN4 ARS1 TRP1 HHT2(K9R) HHF2)	This Study
YXY313	bar1∆， H3K14R	MATa his3Δ200 leu2Δ1 lys2Δ0 met15Δ0 trp1Δ63 ura3-167 ade2::hisG hht1-hhf1::NatMX hht2-hhf2-HygMX RDN1::Ty1-MET15 TelV::ADE2 bar1∆:KanMX6 plus RM214 (CEN4 ARS1 TRP1 HHT2(K14R) HHF2)	This Study
YXY314	bar1∆， H3 4KR	MATa his3Δ200 leu2Δ1 lys2Δ0 met15Δ0 trp1Δ63 ura3-167 ade2::hisG hht1-hhf1::NatMX hht2-hhf2-HygMX RDN1::Ty1-MET15 TelV::ADE2 bar1∆:KanMX6 plus pRM253 (CEN4 ARS1 TRP1 HHT2(K9,14,18,23R) HHF2)	This Study
YXY315	CAC2-TAP， H3WT	MATa his3Δ200 leu2Δ1 lys2Δ0 met15Δ0 trp1Δ63 ura3-167 ade2::hisG hht1-hhf1::NatMX hht2-hhf2-HygMX RDN1::Ty1-MET15 TelV::ADE2 CAC2∆:CAC2-TAP KanMX6 plus pRM200 (CEN4 ARS1 TRP1 HHT2 HHF2)	This Study
YXY316	CAC2-TAP， H3K9R	MATa his3Δ200 leu2Δ1 lys2Δ0 met15Δ0 trp1Δ63 ura3-167 ade2::hisG hht1-hhf1::NatMX hht2-hhf2-HygMX RDN1::Ty1-MET15 TelV::ADE2 CAC2∆:CAC2-TAP KanMX6 plus pRM212 (CEN4 ARS1 TRP1 HHT2(K9R) HHF2)	This Study
YXY317	CAC2-TAP， H3K14R	MATa his3Δ200 leu2Δ1 lys2Δ0 met15Δ0 trp1Δ63 ura3-167 ade2::hisG hht1-hhf1::NatMX hht2-hhf2-HygMX RDN1::Ty1-MET15 TelV::ADE2 CAC2∆:CAC2-TAP KanMX6 plus RM214 (CEN4 ARS1 TRP1 HHT2(K14R) HHF2)	This Study
YXY318	CAC2-TAP， H3 4KR	MATa his3Δ200 leu2Δ1 lys2Δ0 met15Δ0 trp1Δ63 ura3-167 ade2::hisG hht1-hhf1::NatMX hht2-hhf2-HygMX RDN1::Ty1-MET15 TelV::ADE2 CAC2∆:CAC2-TAP KanMX6 plus pRM253 (CEN4 ARS1 TRP1 HHT2(K9,14,18,23R) HHF2)	This Study
RMY200	WT	MATa ade2-101(och) his3-^200 lys2-801(amp) trp1-^901 ura3-52 hht1,hhf1::LEU2 hht2,hhf2::HIS3 plus pRM200 (CEN4 ARS1 TRP1 HHT2 HHF2)	Mann et al., 1992
RMY212	H3K9R	MATa ade2-101(och) his3-^200 lys2-801(amp) trp1-^901 ura3-52 hht1,hhf1::LEU2 hht2,hhf2::HIS3 plus pRM212 (CEN4 ARS1 TRP1 HHT2(K9R) HHF2)	Mann et al., 1992
RMY214	H3K14R	MATa ade2-101(och) his3-^200 lys2-801(amp) trp1-^901 ura3-52 hht1,hhf1::LEU2 hht2,hhf2::HIS3 plus pRM214 (CEN4 ARS1 TRP1 HHT2(K14R) HHF2)	Mann et al., 1992
RMY215	H3K14Q	MATa ade2-101(och) his3-^200 lys2-801(amp) trp1-^901 ura3-52 hht1,hhf1::LEU2 hht2,hhf2::HIS3 plus pRM215 (CEN4 ARS1 TRP1 HHT2(K14Q) HHF2)	Mann et al., 1992
RMY253	H3 4KR	MATa ade2-101(och) his3-^200 lys2-801(amp) trp1-^901 ura3-52 hht1,hhf1::LEU2 hht2,hhf2::HIS3 plus pRM253 (CEN4 ARS1 TRP1 HHT2(K9,14,18,23R) HHF2)	Mann et al., 1992
FXY19	H3 K56R	MATa ade2-101(och) his3-^200 lys2-801(amp) trp1-^901 ura3-52 hht1,hhf1::LEU2 hht2,hhf2::HIS3 plus pFX06(CEN4 ARS1 TRP1 HHT2(K56R) HHF2)	Feng et al., 2007
Pladmids	Key mutation	Description	Source
pRM200	H3 WT	CEN4 ARS1 TRP1 HHT2 HHF2	Mann et al., 1992
pRM212	H3 K9R	CEN4 ARS1 TRP1 HHT2(K9R) HHF2	Mann et al., 1992
pRM213	H3 K9Q	CEN4 ARS1 TRP1 HHT2(K9Q) HHF2	Mann et al., 1992
pRM214	H3 K14R	CEN4 ARS1 TRP1 HHT2(K14R) HHF2	Mann et al., 1992
pRM215	H3 K14Q	CEN4 ARS1 TRP1 HHT2(K14Q) HHF2	Mann et al., 1992
pNS003	H3 K18R	CEN4 ARS1 TRP1 HHT2(K18R) HHF2	Noriyuki et al., 2001
pYX18	H3 K18Q	CEN4 ARS1 TRP1 HHT2(K18Q) HHF2	This Study
pNS004	H3 K23R	CEN4 ARS1 TRP1 HHT2(K23R) HHF2	Noriyuki et al., 2001
pYX19	H3 K23Q	CEN4 ARS1 TRP1 HHT2(K23Q) HHF2	This Study
pNS005	H3 K27R	CEN4 ARS1 TRP1 HHT2(K27R) HHF2	Noriyuki et al., 2001
pYX20	H3 K27Q	CEN4 ARS1 TRP1 HHT2(K27Q) HHF2	This Study
pRM253	H3 4KR	CEN4 ARS1 TRP1 HHT2(K9,14,18,23R) HHF2	Mann et al., 1992
pYX25	H3 K9,18,23,27R	CEN4 ARS1 TRP1 HHT2(K9,18,23,27R) HHF2	This Study
pYX26	H3 5KR	CEN4 ARS1 TRP1 HHT2(K9,14,18,23,27R) HHF2	This Study
pYX31	H3 K9,18,23,27Q	CEN4 ARS1 TRP1 HHT2(K9,18,23,27Q) HHF2	This Study
pYX32	H3 5KQ	CEN4 ARS1 TRP1 HHT2(K9,14,18,23,27Q) HHF2	This Study
pFX06	H3 K56R	CEN4 ARS1 TRP1 HHT2(K56R) HHF2	Feng et al., 2007
